# Supplementary material for: Resveratrol production of a recombinant Scheffersomyces stipitis strain from molasses
Source: Biotechnol Notes. 2021 Dec 2;3:1–7. doi: 10.1016/j.biotno.2021.11.001 (PMC11446371; doi:10.1016/j.biotno.2021.11.001)
Supplement: Multimedia component 1 [file mmc1.xlsx]

## Sheet: totall metabolites
Supplementary Table S1 Concentration (nmol/mg DCW) of total 24 metabolites analyzed with CE-TOF-MS.
	Sampling time point	24 h									48 h									72 h									96 h
	Medium type	S60 medium			S40G10F10 medium			G30F30 medium			S60 medium			S40G10F10 medium			G30F30 medium			S60 medium			S40G10F10 medium			G30F30 medium			S60 medium			S40G10F10 medium			G30F30 medium
No.	Sample number	1	2	3	1	2	3	1	2	3	1	2	3	1	2	3	1	2	3	1	2	3	1	2	3	1	2	3	1	2	3	1	2	3	1	2	3
1	Glucose-6-phosphate (G6P)	0.914112	0.569056	0.428379	0.341105	0.295496	0.239924	0.147444	0.119444	0.0752539	0.327798	0.190195	0.306439	0.224696	0.1939	0.187293	0.0230861	0.0397721	0.0226454	0.433531	0.318802	0.321769	0.423043	0.313847	0.326101	0.0369742	0.0562866	0.0555954	0.023351	0.051401	0.0388926	0.0673522	0.140938	0.0937092	0.170297	0.19805	0.241198
2	Fluctose-6-phosphate (F6P)	0.581273	0.390566	0.396779	0.184095	0.194251	0.134134	0.118818	0.110731	0.0671242	0.215707	0.131408	0.164848	0.174654	0.166406	0.167374	0.0480295	0.0656042	0.0605493	0.230835	0.163252	0.155588	0.252946	0.243901	0.205525	0.0252174	0.0456143	0.0522718	0.0243572	0.0442981	0.026532	0.171744	0.347776	0.533886	0.473355	0.203888	0.212728
3	Fructose 1,6-bisphosphate (F1,6BP)	0.177846	0.420149	0.536661	0	0	0	0.0111919	0.0108749	0.0100996	0.0573892	0.0771124	0.0548459	0.0152819	0.0221186	0.0189759	0.00260757	0.00765865	0.00724628	0.0513187	0.019466	0.0243034	0.0175698	0.024236	0.0202667	0	0	0	0	0.0291019	0.0639509	0.0571414	0.047939	0.0432153	0.0543382	0.0603903	0.0539897
4	DAHP	0.0959483	0.226671	0.28953	0	0	0	0	0	0	0.0102544	0.00488708	0.00807375	0.00272341	0.0034418	0.00252604	0	0	0	0.014674	0.00578164	0.0105185	0.00544699	0.00266582	0.00539699	0	0	0	0	0.00528097	0.00576804	0.00893716	0.00815338	0.00628356	0.00843198	0.0603903	0.0539897
5	2-Phosphoglyceric acid	0.15072	0.110251	0.177494	0.0292242	0.0338078	0.0137152	0.0173729	0.0146817	0.0189688	0.0580447	0.118836	0.0818442	0.0710526	0.0611735	0.0554364	0.0110738	0.0110315	0.0125859	0.0804347	0.0268806	0.0578752	0.0350183	0.0240659	0.0156463	0	0	0	0.005363	0.00581503	0.00549776	0.0144147	0.0332536	0.0230311	0.0302711	0.0396406	0.0336288
6	3-Phosphoglyceric acid	0.886299	0.769604	1.0461	0.193654	0.18552	0.136123	0.0217086	0.0299814	0.0215717	0.316098	0.417469	0.321817	0.314994	0.279802	0.226939	0.0284772	0.0962015	0.0403908	0.225107	0.380683	0.367916	0.148784	0.110699	0.153446	0.0105534	0.0107489	0.0148889	0.0289074	0.0230903	0.0301455	0.207848	0.241218	0.223061	0.173115	0.306699	0.329815
7	phosphoenolpyruvic acid (PEP)	0.219637	0.207442	0.249696	0.0958691	0.0920502	0.0706986	0.0563372	0.0560827	0.0482351	0.0839946	0.14323	0.0949214	0.0913528	0.0787037	0.0811858	0.0363254	0.0495983	0.0372485	0.118371	0.0723186	0.0859153	0.0444519	0.0339413	0.0429655	0.00699726	0.00847173	0.00962312	0.013745	0.0112871	0.0137	0.0564459	0.0559513	0.0656974	0.0548425	0.0603903	0.0539897
8	Pyruvic acid	0.330515	0.386396	0.281227	0.360541	0.393767	0.261547	0.779136	0.692627	0.832329	0.169697	0.118434	0.194042	0.348628	0.161569	0.207114	0.313556	0.697892	0.341608	0.667062	0.489872	0.55375	0.744437	0.49804	0.68625	0.441323	0.404964	0.436151	1.06113	1.33489	1.14722	1.32636	1.30756	1.72158	2.02104	1.86952	1.62005
9	6-Phosphogluconate (6-PGA)	0.103305	0.089365	0.12209	0.0808619	0.0729851	0.0822246	0.0136145	0.034088	0.0248208	0.109584	0.105449	0.1225	0.202135	0.189051	0.168856	0.0713355	0.113289	0.0884336	0.0235584	0.0162225	0.015262	0.0286026	0.0152386	0.0216194	0.00252267	0.00319412	0.00658869	0.00637053	0.00716936	0.00920505	0.0626326	0.0556109	0.0482024	0.0799403	0.0668031	0.0931623
10	Ru5P	0.00329822	0.00463671	0.00489488	0.00262692	0.0022746	0.00253713	0.00197352	0.00682912	0.00530968	0.00533889	0.00420615	0.00448021	0.00560841	0.0047582	0.00338506	0.00403926	0.00408602	0.00492652	0.00316099	0.00172082	0.00382535	0.00407035	0.00283972	0.00278381	0.00378897	0	0	0.00398631	0.00456663	0.00289619	0.00482173	0.00422112	0.00975755	0.00645992	0.00633427	0.00606708
11	R5P	0.0148314	0.0059333	0.00876851	0.00881953	0.00812267	0.00733511	0.0154503	0.0176867	0.0133906	0.00872474	0.00499756	0.00729672	0.0109019	0.00936634	0.00883066	0.0126632	0.0149068	0.0186368	0.00739633	0.0021199	0.00280547	0.00361451	0.00184494	0.00168803	0.00369846	0.00504095	0.00527458	0.00021376	0.002113	0.00226473	0.00263475	0.00455796	0.0055869	0.00332399	0.00458776	0.00338283
12	Sedoheptulose-7-phosphate (S7P)	0.3615	0.263891	0.229836	0.232349	0.21815	0.165095	0.100988	0.122321	0.106184	0.113572	0.0723461	0.108395	0.201327	0.135598	0.112061	0.0508606	0.0860672	0.0553362	0.0605639	0.058479	0.0528194	0.117276	0.0907612	0.101537	0.017928	0.0196662	0.0238676	0.017495	0.0264553	0.0227153	0.0693633	0.0668276	0.0810625	0.0835505	0.0942058	0.0907136
13	Shikimic acid	0.00552087	0.00657687	0.0106669	0.0242082	0.0306532	0.0193604	0.0154251	0.0339053	0.0214475	0	0	0	0.0088669	0.00755263	0.00748755	0.0556615	0.0570465	0.0613735	0.00374288	0.000948274	0.001149	0.00301059	0.00327878	0.00529233	0.0650791	0.0771558	0.062189	0.0670854	0.0748244	0.0655483	0.00214477	0.00388511	0.00960511	0.00222244	0.00361836	0.0077378
14	L-Phenylalanine (L-Phe)	12.3912	11.8042	10.1436	9.02625	10.2016	7.06242	10.3734	9.54109	8.36432	6.89439	5.9069	6.10215	6.20739	7.06384	4.9332	5.98331	8.03152	8.16195	8.09992	7.51893	5.48038	6.43681	4.65506	6.43139	6.11409	6.37255	6.81201	7.45932	7.64505	7.11987	5.91743	6.21838	6.9206	7.46136	7.30629	6.98309
15	L-Tyrosine (L-Tyr)	7.67423	7.07317	5.89428	5.41747	6.07075	4.05966	5.36504	5.15201	4.35695	8.2084	4.59601	4.49446	7.18976	7.32422	4.85038	3.48594	4.66766	4.64956	7.42221	7.25391	5.36192	6.49047	4.08424	5.13433	3.45514	3.57386	3.98435	4.74526	4.85185	4.45309	4.41772	5.32153	5.44903	5.69608	6.15221	6.2578
16	L-Tryptophan (L-Trp)	2.49413	2.46583	2.12734	1.67499	1.82743	1.33525	1.7188	1.63246	1.32614	1.39471	1.14757	1.17612	1.13649	1.32805	1.05898	1.08767	1.3179	1.42326	1.68749	1.49272	1.18367	1.12521	0.850731	1.19153	0.952842	0.998005	1.18918	1.49418	1.36231	1.34447	2.4011	1.37139	2.08316	1.96588	2.12425	1.71409
17	Acetyl-CoA	0.0331313	0.0286302	0.023983	0.0391507	0.0364596	0.0266651	0.031776	0.039687	0.0274757	0.0226631	0.0132385	0.0100324	0.0284501	0.0222217	0.0148492	0.0181178	0.0191402	0.021	0.0247341	0.019756	0.0215694	0.0387901	0.0227909	0.0205032	0.0285947	0.028304	0.0260265	0.0174325	0.0216239	0.0170309	0.0196965	0.0211671	0.0299449	0.029118	0.0278152	0.0227884
18	Nicotinamide adenine dinucleotide (NADH)	0.0723186	0.0849375	0.0691758	0.152093	0.179133	0.0718945	0.260668	0.473916	0.399077	0.121893	0.0691199	0.0580008	0.187057	0.190968	0.145037	0.186904	0.287189	0.241608	0.118005	0.0782925	0.104775	0.148527	0.105702	0.142458	0.317605	0.282222	0.274269	0.110382	0.224709	0.190609	0.0722313	0.119742	0.43295	0.295352	0.194093	0.324717
19	Nicotinamide adenine dinucleotide phosphate (NADPH)	0.0309725	0.0274026	0.0260482	0.0214256	0.0187075	0.0150743	0.00781653	0.00833179	0.00759965	0.0128494	0.0104922	0.00940721	0.0114782	0.0127261	0.00914579	0.0124337	0.0176769	0.0182353	0.0154457	0.0153041	0.0124916	0.0143491	0.0111542	0.0115909	0.0070449	0.00675612	0.00678799	0.0162081	0.0241023	0.0149203	0.0146726	0.0129861	0.0197037	0.0169183	0.0164274	0.0121095
20	NAD+	0.663721	0.667525	0.569914	0.67576	0.644075	0.527541	0.476163	0.588686	0.475776	0.262296	0.300023	0.246939	0.336656	0.277408	0.216287	0.431622	0.401251	0.505649	0.252294	0.221003	0.201411	0.33125	0.268224	0.260175	0.251291	0.284297	0.25837	0.180202	0.172158	0.173928	0.214229	0.326609	0.263869	0.24876	0.302267	0.294468
21	NADP+	0.00907327	0.0076301	0.00732262	0.00659458	0.00526251	0.00574698	0.00449868	0.00533159	0.00423999	0.00281191	0.00244303	0.00206466	0.00307932	0.00355851	0.00271445	0.00644634	0.00566644	0.00674382	0.0016197	0.000948541	0.00152154	0.00312625	0.00169969	0.00107819	0.00283297	0.00258269	0.00323313	0.00416254	0.0029831	0.0027941	0.00378723	0.00329018	0.0055232	0.00335533	0.00316276	0.00396306
22	Adenosine triphosphate (ATP)	2.19834	2.64624	2.7593	1.48848	1.21316	1.39082	0.946097	1.13166	1.01548	0.440566	0.451764	0.430791	0.697584	0.606023	0.597069	0.662429	0.605916	0.698396	0.32856	0.270891	0.190469	0.580984	0.509048	0.441676	0.541703	0.540338	0.693953	0.736178	0.467097	0.45195	0.618682	0.646685	0.813064	0.581844	0.485748	0.709433
23	Adenosine diphosphate (ADP)	1.38892	1.2252	1.25538	1.11195	1.00064	0.923499	0.75856	0.853579	0.773805	0.445401	0.478301	0.548639	0.488035	0.442763	0.417138	0.53137	0.562358	0.606814	0.289696	0.294472	0.266833	0.341597	0.25805	0.308569	0.333779	0.316647	0.317984	0.286295	0.255298	0.259278	0.324434	0.349209	0.489166	0.422232	0.434286	0.410218
24	Adenosine monophosphate (ADP)	0.614392	0.463907	0.527886	0.820255	0.734751	0.606107	0.844101	0.928663	0.962022	0.360159	0.325537	0.331291	0.368352	0.34893	0.2929	0.594147	0.599668	0.703577	0.448453	0.345039	0.381099	0.299909	0.238718	0.278828	0.578959	0.513925	0.541512	0.319615	0.426932	0.340311	0.278749	0.234683	0.387983	0.418888	0.27043	0.491606
